# Supplementary material for: Genotypic and phenotypic analyses of a Pseudomonas aeruginosa chronic bronchiectasis isolate reveal differences from cystic fibrosis and laboratory strains
Source: BMC Genomics. 2015 Oct 30;16:883. doi: 10.1186/s12864-015-2069-0 (PMC4628258; doi:10.1186/s12864-015-2069-0)
Supplement: Additional file 5: — (XLSX 63 kb) [file 12864_2015_2069_MOESM5_ESM.xlsx]

## Sheet: Supplemental Table S1
Supplemental table S1. Novel DNA regions in PAHM4
Novel region location	BLASTX hits	best proteins	best species	Lowest E-value	Accession ( lowest E-value)
assembly00123_8|NovelRegionLength=1754|Start=231759|	100	Transposase/phosphoribosyl transferase	Pseudmonas/none	3.83e-54	ZP_01366183
assembly00123_8|NovelRegionLength=324|Start=84917|	0	none	none		not available
assembly00123_8|NovelRegionLength=408|Start=36648|	100	IS4 transposase	Hyphomicrobium+Rhodanobacterium+Acinetobacter	4.56e-29	EHB70174
assembly00224_5|NovelRegionLength=528|Start=55|	100	Phage integrase	Halomonas+Pseudomonas	1.22e-67	ZP_08635231
assembly00323_0|NovelRegionLength=502|Start=94|	0	none	short DNA hits to P. aeruginosa strains		not available
assembly00522_5|NovelRegionLength=2553|Start=88539|	100	transporter/pantoate reductase	Pseudomonas species/Pseudomonas species	0	EJL06608
assembly00522_5|NovelRegionLength=977|Start=200628|	2	hypothetical	Pseudomonas species	2.68e-06	ZP_09051570
assembly00719_9|NovelRegionLength=1174|Start=41560|	30	hypothetical	Pectobactium and E. coli	4.24e-85	YP_050847
assembly00719_9|NovelRegionLength=1178|Start=9777|	74	hypothetical	Full length but divergent from P. aeruginosa strains	1.97e-123	GAA19233
assembly00719_9|NovelRegionLength=2655|Start=3844|	100	hypothetical	Full length but divergent from P. aeruginosa strains	0	EHS39159
assembly00719_9|NovelRegionLength=3044|Start=35700|	63	nucleotidyl transferase/dot-ICM T4SS/hypotheticals	Pseudomonas sp./Legionella/Pseudomonas species	1.05e-49	ZP_01364103
assembly00719_9|NovelRegionLength=531|Start=38940|	1	hypothetical/hypothetical	Multiple short weak hits to Pseudomonas and others	5.96e-14	ZP_01364104
assembly00821|NovelRegionLength=11445|Start=153501|	100	hypothetical/phage/hypothetical/hypothetical/hypothetical/hypothetical	Burkholderia sp. CCGE1002/phage PhiAa23/Xylella/phage/Burkholderia/Rhodanobacter	0	YP_003609905
assembly00821|NovelRegionLength=945|Start=56899|	127	ISPsy24 transposase/NUDIX family protein	Pseudomonas species/Pseudomonas species	6.93e-78	ZP_10848641
assembly00920_4|NovelRegionLength=1213|Start=18374|	100	DNA methyltransferase	P. aeruginosa strains (divergent)	4.5e-92	NP_249686
assembly00920_4|NovelRegionLength=1318|Start=14830|	100	cupC2 curli fimbri	P. aeruginosa strains (divergent)+other Pseudomonas species	1.5e-113	YP_005976638
assembly00920_4|NovelRegionLength=1721|Start=224381|	58	fimbrial protein	Pseudomonas species	7.98e-50	EJL08669
assembly00920_4|NovelRegionLength=333|Start=7439|	0	none	divergent hits to P. aeruginosa pathogenicity island pKLK106		not available
assembly00920_4|NovelRegionLength=406|Start=175144|	56	hypothetical	Pseudomonas protegens	2.24e-52	ZP_10426506
assembly00920_4|NovelRegionLength=5438|Start=8971|	124	BvgS/sensor histidine kinase	P. aeruginosa PA7 (divergent)/Pseudomonas species GM18	0	YP_001349761
assembly00920_4|NovelRegionLength=5451|Start=145|	100	AraC regulator/hypothetical/hypothetical	Burkholderia cepacia complex/P. aeruginosa ( divergent)/Wolinella succinogenes	0	ZP_06878174
assembly00920_4|NovelRegionLength=701|Start=303262|	100	hypothetical	Serratia odorifera	2.99e-53	ZP_06640497
assembly01247_8|NovelRegionLength=1542|Start=48586|	100	alcohol dehydrogenase/luciferase type oxidoreductase	Pseudomonas fluorescens/Pseudomonas chlororaphis	1.43e-138	YP_348168
assembly01247_8|NovelRegionLength=814|Start=1|	100	group II intron maturase	Pseudomonas putida	3.96e-147	EJX11476
assembly01319_7|NovelRegionLength=7712|Start=52442|	100	hypothetical/hypothetical/integrase	Pseudomonas mendocina/Pseudomonas sp./Pseudomonas putida	0	YP_001750441
assembly01519_3|NovelRegionLength=1531|Start=177094|	82	type VI protein/hypothetical/hypothetical	Pseudomonas chlororaphis	1.54e-101	ZP_10171833
assembly01519_3|NovelRegionLength=2023|Start=195367|	368	Phage integrase/hypothetical	Lautropia mirabilis/Pseudomonas putida	3.25e-160	ZP_08019274
assembly01519_3|NovelRegionLength=8290|Start=64671|	102	hypothetical/hypothetical/integrase/hypothetical/hypothetical/hypothetical/hypothetical	Bordetella/P. aeruginosa 2192 (divergent)/P. aeruginosa (no strain specified)/Achromobacter/Pseudomonas putida/Pseudomonas sp./Pseudomonas putida	4.26e-149	ACD39298
assembly01620_0|NovelRegionLength=7971|Start=110080|	100	TolC transporter/ABC transporter/hypothetical	Burkholderia sp./Burkholderia sp. CCGE1002/Burkholderia sp. (possible bacteriocin cluster)	0	YP_003907857
assembly01717_8|NovelRegionLength=397|Start=68703|	100	hypothetical	Achromobacter	3.62e-58	EFV84232
assembly01717_8|NovelRegionLength=5390|Start=36449|	40	hypothetical/hypothetical/hypothetical/hypothetical	Burkholderia cepacia complex/Pseudoalteromonas/Pseudoalteromonas/Vibrio harveyi	4.74e-129	YP_004065054
assembly01818_6|NovelRegionLength=1638|Start=71730|	100	degenerate WzzB	P. aeruginosa strains (divergent)	2.26e-180	GAA16350
assembly01818_6|NovelRegionLength=2950|Start=28725|	100	arabinose efflux permease protein/transcriptional regulator	Pseudomonas sp./P. aeruginosa (divergent)	9.18e-130	ZP_10644437
assembly01818_6|NovelRegionLength=310|Start=89651|	14	hypothetical	Pseudoxanthomonas	4.49e-13	YP_001341377
assembly01818_6|NovelRegionLength=793|Start=75842|	6	degenerate WzzB	P. aeruginosa strains (divergent)	4.18e-108	YP_004931034
assembly02019_2|NovelRegionLength=2174|Start=90525|	100	hypothetical	Marinomonus sp.	0	ZP_10438403
assembly02019_2|NovelRegionLength=514|Start=127996|	20	P. aeruginosa CRISPR	P. aeruginosa	8.57e-08	YP_373815
assembly02019_2|NovelRegionLength=572|Start=127168|	0	ZO toxin/hypothetical/hypothetical	Pseudomonas mendocina/Pseudomonas stutzeri/Pseudomonas syringae		not available
assembly02019_2|NovelRegionLength=7023|Start=119959|	100	Pyocyanin immunity/S type pyocin	Pseudomonas fluorescens/Pseudomonas extremaustralis	9.3e-150	YP_001187605
assembly02419_3|NovelRegionLength=1073|Start=468782|	17	lipoprotein	P. aeruginosa PA7 (divergent)	1.36e-154	YP_001347916
assembly02419_3|NovelRegionLength=1281|Start=332080|	91	OprD	P. aeruginosa PA7 (divergent)	1.99e-118	YP_001349502
assembly02419_3|NovelRegionLength=1286|Start=222370|	100	long polar fimbrial protein D	Klebsiella + Salmonella	5.45e-58	EHT09446
assembly02419_3|NovelRegionLength=15070|Start=334917|	na	GntR/hypothetical/hypothetical/transmembrane/FabG/hypothetical/HipA/hypothetical	P. fluorescens/P. putida/Xenopus tropicalis/P. putida/Pantoea/Pseudomonas sp./Burkholderia ambifaria/Pseudomonas putida	na	na
assembly02419_3|NovelRegionLength=2034|Start=329627|	100	transcriptional regulator	P. aeruginosa PA7 (divergent) + Yersinia pestis	0	YP_001347980
assembly02419_3|NovelRegionLength=2871|Start=54677|	3	polyketide synthase/Rhs Vgr protein	Roseiflexus/Pseudomonas sp.	1.73e-07	YP_001432311
assembly02419_3|NovelRegionLength=40917|Start=681876|	na	oxovalerate aldolase/acetaldehyde dehydrogenase/acetyl coa acetytransferase/steroid degredation cluster/acyl coa synthetase/acy coa dehydrogenase/oxidoreductase/oxosteroid dehdrogenase/short chain dehydrogenase/reisk domain/dna binding	Pseudomonas sp./Pseudomonas sp./Pseudomonas resinovrans/Pseudomonas resinovorans steroid cluster/Pseudomonas sp./Pseudomonas sp./Pseudomonas sp./Pseudomonas resinovrans/Pseudomoans resinovorans/Pseudomonas sp./Pseudomonas sp./Pseudomonas sp./Pseudomonas sp.	na	na
assembly02419_3|NovelRegionLength=5796|Start=351235|	101	ayrylsulfatase/haem binding motif protein	P. aeruginosa PA7 (divergent)/Pseudomonas species GM41	0	ZP_10668971
assembly02419_3|NovelRegionLength=589|Start=286401|	100	hypothetical	Pseudomonas chlororaphis	8.16e-28	ZP_10172810
assembly02419_3|NovelRegionLength=704|Start=327038|	70	signal transduction protein	P. aeruginosa PA7 (divergent)	1.68e-64	YP_001347994
assembly02419_3|NovelRegionLength=7158|Start=559425|	100	hypothetical/ATPase/DNA methyltransferase/phage integrase	Eschericia blattae/Eschericia blattae/Eschericia blattae/Azotobacter	0	YP_006319683
assembly02419_3|NovelRegionLength=798|Start=333450|	49	EAL domain protein	P. aeruginosa PA7 (divergent)	1.9e-93	YP_001347979
assembly02419_3|NovelRegionLength=8935|Start=205164|	100	esterase/sensor histidine kinase	Pseudomonas chlororaphis	0	ZP_10173818
assembly02821_2|NovelRegionLength=11524|Start=501272|	100	type VI cluster (putative)	Pseudomonas extremaustralis	0	ZP_10440590
assembly02821_2|NovelRegionLength=1684|Start=463494|	100	hypothetical/hypothetical	Pseudomonas chlororaphis	0	EJL07013
assembly02821_2|NovelRegionLength=24389|Start=476632|	na	transporter/MFS transporter/transcriptional regulator/hypothetical/hypothetical/type VI cluster/ClpB protease	Delftia/Bordetella/Cupriavidus/Pseusdomonas sp./Tolumonas/type VI cluster from various Pseudomonas/Vibrio	na	na
assembly02821_2|NovelRegionLength=573|Start=184157|	93	hypothetical	P. aeruginosa (divergent)	5.14e-57	YP_789863
assembly02821_2|NovelRegionLength=592|Start=133504|	79	methyltransferase	Pseudomonas stutzeri	1.41e-59	EHY79681
assembly02821_2|NovelRegionLength=8715|Start=38713|	102	serotype O13 O-antigen biosynthetic locus	P. aeruginosa serotype O13	0	AAM27612
assembly02922_7|NovelRegionLength=1094|Start=1|	100	hypothetical/hypothetical/hypothetical	Pseudomonas putida/Pseudomonas sp./Pseudomonas putida	7.67e-104	EJT84597
assembly02922_7|NovelRegionLength=2193|Start=252616|	7	hypothetical	uncultured bacterium	0	ABU51109
assembly02922_7|NovelRegionLength=2494|Start=191664|	100	tonB siderophore receptor	Pseudomonas fluorescens	0	YP_348314
assembly02922_7|NovelRegionLength=2519|Start=110036|	100	hypothetical	Achromobacter	5.97e-158	ZP_06690140
assembly02922_7|NovelRegionLength=5938|Start=1656|	104	hypothetical/hypothetical/hypothetical/hypothetical/hypothetical/hypothetical	Ordobacter/Burkholderia cepacia complex/Burkholderia cepacia complex/Enterobacter/P. aeruginosa PA14 (divergent)/Xanthomonas	8.46e-151	YP_792579
assembly02922_7|NovelRegionLength=6251|Start=8692|	100	hypothetical/hypothetical/aminoacid permease	Oceanospirillum/Rhodococcus/Rhodococcus	0	ZP_04385321
assembly02922_7|NovelRegionLength=841|Start=172986|	100	sensor histidine kinase	P. aeruginosa PA7 (divergent)	1.37e-107	YP_001346804
assembly03021_6|NovelRegionLength=2721|Start=85156|	125	LysR/transcriptional regulator/esterase	Pseudomonas sp./Pseudomonas sp./Pseudomonas sp.	6.18e-86	BAA03399
assembly03021_6|NovelRegionLength=8184|Start=996|	100	hypothetical/phage integrase	Pseudomonas syringae/Pseudmonas mendocina (phage region)	0	YP_272912
assembly03222_8|NovelRegionLength=930|Start=12002|	19	hypothetical	Legionella	1.1e-09	YP_002485877
assembly03522_8|NovelRegionLength=370|Start=90525|	0	hypothetical	P. aeruginosa PA7 (divergent)		not available
assembly03522_8|NovelRegionLength=481|Start=20100|	100	sensor histidine kinase	Pseudomonas synxantha	1.45e-28	ZP_10145395
assembly03522_8|NovelRegionLength=484|Start=28186|	12	chaperone cupB2	P. aeruginosa PA7 (divergent)	1.33e-14	YP_001346401
assembly03522_8|NovelRegionLength=813|Start=24952|	100	chaperone cupB2	P. aeruginosa strains (divergent)	6.76e-109	ZP_06876859
assembly03522_8|NovelRegionLength=861|Start=44790|	100	acetyl transferase	Clostridium botulinum	2.6e-73	ZP_02612257
assembly03620_6|NovelRegionLength=1457|Start=47440|	14	hypothetical	Pseudomonas sp.	1.42e-11	ZP_10703508
assembly03620_6|NovelRegionLength=2440|Start=32344|	100	pyridoxal 4-dehydrogenase	Pseudomonas putida	0	YP_001668268
assembly03620_6|NovelRegionLength=3171|Start=35114|	100	arabinose efflux permease protein	Pseudomonas sp.	0	ZP_10605053
assembly03620_6|NovelRegionLength=3962|Start=52268|	100	AraC regulator/threonine dehydrogenase-like/nucleoside epimerase/hypothetical	Pseudomonas sp.	0	ZP_10600874
assembly03620_6|NovelRegionLength=734|Start=1292|	0	none	P. aeruginosa PA7 (divergent)		not available
assembly04223_5|NovelRegionLength=2624|Start=24023|	295	filamentous hemagglutinin	P. aeruginosa PA7 (divergent)	0	YP_001350512
assembly04223_5|NovelRegionLength=330|Start=9541|	18	PilA pilin precursor	P. aeruginosa strains (divergent)	9.44e-45	1DZO_A
assembly04323_8|NovelRegionLength=1448|Start=67944|	5	hypothetical/hypothetical	Pseudomonas fluorescens/Ralstonia	1.73e-40	EIK63302
assembly04323_8|NovelRegionLength=2256|Start=65500|	117	putative adhesin/hypothetical/hypothetical/hypothetical/hypothetical/phage protein	Pseudomonas syringae/Pseudmonas synxantha/Serratia/Yersinia pseudotuberculosis/Xanthomonas/CTXphi	1.61e-87	EGH68503
assembly04323_8|NovelRegionLength=400|Start=24576|	1	hypothetical	Pseudomonas sp.	1.6e-09	ZP_09055863
assembly04323_8|NovelRegionLength=6787|Start=46541|	100	hypothetical/hypothetical/hypothetical/hypothetical	Pseudomonas putida/E. coli/Pseudomonas sp./Rhodopseudomonas	2.07e-165	ZP_07133083
assembly04323_8|NovelRegionLength=694|Start=75754|	2	hypothetical	Pseudomonas sp.	8.89e-84	ZP_09055841
assembly04323_8|NovelRegionLength=7552|Start=15961|	100	hypothetical/ornithine cyclodeaminase/serine hydroxymethyltransferase	Pseudoalteromonas/Sinorhizobium/Nocardia	2.88e-87	YP_005718330
assembly04323_8|NovelRegionLength=935|Start=77504|	95	hypothetical/hypothetical	Pseudomonas sp./Yersinia intermedia	1.7e-80	ZP_09055841
assembly04537_7|NovelRegionLength=716|Start=57|	0	none	small match to P. aeruginosa exoB island		not available
assembly04622_6|NovelRegionLength=15013|Start=164500|	101	Phage/hypothetical/helicase/restriction enzyme methylase/ABC transporter/hypothetical/hypothetical/hypothetical	Pseudomonas stutzeri/xanthomonas/Azospirillum/Nitrosomonas/Nitrosomonas/Pseudomoans aeruginosa/Xanthomonas/Bordatella	0	ZP_08870320
assembly04622_6|NovelRegionLength=1518|Start=4244|	24	hypothetical	Haloarcula	5.46e-99	YP_134370
assembly04622_6|NovelRegionLength=1797|Start=195863|	100	hypothetical/hypothetical	P. aeruginosa PA7 (divergent)/Pseudomonas aeruginosa strains (divergent)	9.65e-40	ZP_07796535
assembly04622_6|NovelRegionLength=1821|Start=132457|	100	sulfate permease	Pseudomonas sp.	0	ZP_10705162
assembly04622_6|NovelRegionLength=391|Start=185854|	1	hypothetical	PfP105	3.16e-25	NP_039604
assembly04622_6|NovelRegionLength=4702|Start=188725|	100	hypothetical/hypothetical/hypothetical/hypothetical/hypothetical	Pseudomonas stutzeri/Pseudomonas stutzeri/Yokenella/Acinetobacter/Pseudomonas sp.	3.55e-84	ZP_10626479
assembly04622_6|NovelRegionLength=983|Start=179854|	1	hypothetical	Pseudomoans fulva	3.51e-10	YP_004472641
assembly04724_7|NovelRegionLength=2437|Start=48648|	100	hypothetical/Rhs Vgr element/Rhs Vgr element	Pseudomonas mendocina/Burkholderia thailandensis/Stenotrophomonas	2.27e-49	YP_004382237
assembly04825|NovelRegionLength=1225|Start=72647|	100	fimbrial subunit	P. aeruginosa PA7 (divergent)	2.15e-103	YP_001351585
assembly04924_7|NovelRegionLength=602|Start=18378|	34	hypothetical	Achromobacter	5.23e-46	EJO31291
assembly05222_6|NovelRegionLength=4080|Start=124763|	15	hypothetical/hypothetical	Desulfotomaculum	5.26e-65	YP_004517420
assembly05423|NovelRegionLength=1228|Start=347696|	90	hypothetical/protein of unknown function/phage protein	E. coli/Ralstonia/Ralstonia	5.13e-10	YP_006134992
assembly05423|NovelRegionLength=406|Start=291204|	27	hypothetical	P. aeruginosa strains	2.23e-58	EGM14464
assembly05423|NovelRegionLength=956|Start=254998|	113	hypothetical	Pseudomonas sp.	2.28e-119	ZP_10428360
assembly05519_0|NovelRegionLength=2200|Start=6462|	100	LysR/hypothetical	P. aeruginosa strains (divergent)	4.89e-180	ZP_07792181
assembly05519_0|NovelRegionLength=4107|Start=10431|	100	amino hydrolase/pirin/glutathion s-transferase/hypothetical protein	P. aeruginosa strains (unspecified)	1.39e-171	ZP_07792176
assembly05519_0|NovelRegionLength=6029|Start=136|	106	(B-lactamase domain)/NADH:oxidoreductase/transposase	Pseudomonas sp./Burkholderia glumae	3.79e-170	ZP_10694039
assembly05625_9|NovelRegionLength=7929|Start=370|	100	hypothetical/hypothetical/type VI secretion protein	Achromobacter	0	ZP_09303136
assembly05723_2|NovelRegionLength=429|Start=591|	8	hypothetical/hypothetical/hypothetical	P. aeruginosa strains (divergent)	1.01e-55	ABR13353
assembly05723_2|NovelRegionLength=4414|Start=2103|	101	methylioadenine synthetase/NADFAD binding protein/dinucleotide utilizing protein/hypothetical	Pseudomonas syringae/Bacillus thuringiensis/Pseudomonas sp./Pseudomonas sp.	6.52e-84	ZP_10656117
assembly05822_9|NovelRegionLength=3426|Start=622|	134	putative chitinase	Pseudomoans sp.	5.63e-113	ZP_10649713
assembly06022_0|NovelRegionLength=1708|Start=1|	130	hypothetical/hypothetical/low quality protein	Streptomyces/Bacteroides sp./Bacteroides fragilis	2.95e-54	ZP_06095585
assembly06131|NovelRegionLength=405|Start=1563|	198	Rhs Vgr element/Rhs Vgr element	Pseudomonas sp.	1.34e-35	ZP_10610290
assembly06131|NovelRegionLength=417|Start=651|	107	hypothetical	Pseudomonas extremaustralis	1.22e-60	ZP_10438528
assembly06231_9|NovelRegionLength=1469|Start=1|	131	rRNA	Bacteroides fragilis	5.55e-59	ZP_07812274
assembly06757_4|NovelRegionLength=1048|Start=1|	100	IS4 transposase	Rhodanobacter	1.14e-134	ZP_08951201
assembly06818_0|NovelRegionLength=300|Start=544|	0	none	none		not available
assembly07059|NovelRegionLength=897|Start=1|	100	group II intron maturase	Pseudomonas putida	2.26e-141	YP_004703262

## Sheet: Supplemental Table S2
Supplemental table S2. Conserved DNA regions absent from PAHM4
Name	Length	PAO1 locus tag(s)	comment
gi|218888746|ref|NC_011770_1|_Pseudomonas_aeruginosa_LESB58_chromosome,_complete_genome_|NovelRegion=1|Start=282464|End=284117|	1654	PA0259	hypothetical
gi|218888746|ref|NC_011770_1|_Pseudomonas_aeruginosa_LESB58_chromosome,_complete_genome_|NovelRegion=2|Start=284349|End=289836|	5488	PA0260-0262	hypothetical
gi|218888746|ref|NC_011770_1|_Pseudomonas_aeruginosa_LESB58_chromosome,_complete_genome_|NovelRegion=28|Start=4308803|End=4311098|	2296	PA0262/PA1511	hypothetical
gi|218888746|ref|NC_011770_1|_Pseudomonas_aeruginosa_LESB58_chromosome,_complete_genome_|NovelRegion=3|Start=619833|End=621535|	1703	PA0574	hypothetical
gi|218888746|ref|NC_011770_1|_Pseudomonas_aeruginosa_LESB58_chromosome,_complete_genome_|NovelRegion=37|Start=4843151|End=4843785|	635	PA0911	hypothetical
gi|218888746|ref|NC_011770_1|_Pseudomonas_aeruginosa_LESB58_chromosome,_complete_genome_|NovelRegion=36|Start=4776382|End=4777061|	680	PA0989	hypothetical
gi|218888746|ref|NC_011770_1|_Pseudomonas_aeruginosa_LESB58_chromosome,_complete_genome_|NovelRegion=35|Start=4579671|End=4581627|	1957	PA1168-1169	lipoxygenase
gi|218888746|ref|NC_011770_1|_Pseudomonas_aeruginosa_LESB58_chromosome,_complete_genome_|NovelRegion=27|Start=4252286|End=4256642|	4357	PA1335-1337	2 component system, glutaminase-asparaginase
gi|218888746|ref|NC_011770_1|_Pseudomonas_aeruginosa_LESB58_chromosome,_complete_genome_|NovelRegion=26|Start=4244851|End=4252279|	7429	PA1338-1344	gamma-glutamyltranspeptidase precursor, amino acid receptors and transporters
gi|218888746|ref|NC_011770_1|_Pseudomonas_aeruginosa_LESB58_chromosome,_complete_genome_|NovelRegion=25|Start=4240988|End=4241758|	771	PA1347	transcriptional regulator
gi|218888746|ref|NC_011770_1|_Pseudomonas_aeruginosa_LESB58_chromosome,_complete_genome_|NovelRegion=24|Start=4236252|End=4240371|	4120	PA1349-1352	hypothetical, sigma factor
gi|218888746|ref|NC_011770_1|_Pseudomonas_aeruginosa_LESB58_chromosome,_complete_genome_|NovelRegion=23|Start=4229641|End=4236227|	6587	PA1353-1361	hypothetical, transcription regulator, transporter
gi|218888746|ref|NC_011770_1|_Pseudomonas_aeruginosa_LESB58_chromosome,_complete_genome_|NovelRegion=22|Start=4224849|End=4228849|	4001	PA1363-1365	sigma factor, sensor, siderophore receptor
gi|218888746|ref|NC_011770_1|_Pseudomonas_aeruginosa_LESB58_chromosome,_complete_genome_|NovelRegion=21|Start=4222593|End=4223490|	898	PA1367	hypothetical
gi|218888746|ref|NC_011770_1|_Pseudomonas_aeruginosa_LESB58_chromosome,_complete_genome_|NovelRegion=20|Start=4217709|End=4219016|	1308	PA1375	erythronate-4-phosphate dehydrogenase
gi|218888746|ref|NC_011770_1|_Pseudomonas_aeruginosa_LESB58_chromosome,_complete_genome_|NovelRegion=19|Start=4215284|End=4217680|	2397	PA1376-1377	isocitrate dehydrogenase
gi|218888746|ref|NC_011770_1|_Pseudomonas_aeruginosa_LESB58_chromosome,_complete_genome_|NovelRegion=34|Start=4433358|End=4436184|	2827	PA1395-1397	2 component system
gi|218888746|ref|NC_011770_1|_Pseudomonas_aeruginosa_LESB58_chromosome,_complete_genome_|NovelRegion=33|Start=4424105|End=4433323|	9219	PA1398-1405	transcriptional regulator, pyruvate decarboxylase
gi|218888746|ref|NC_011770_1|_Pseudomonas_aeruginosa_LESB58_chromosome,_complete_genome_|NovelRegion=32|Start=4400352|End=4424082|	23731	PA1406-1425	hypothetical, various metabolism components
gi|218888746|ref|NC_011770_1|_Pseudomonas_aeruginosa_LESB58_chromosome,_complete_genome_|NovelRegion=31|Start=4395204|End=4398658|	3455	PA1428-1429	hypothetical, ATPase
gi|218888746|ref|NC_011770_1|_Pseudomonas_aeruginosa_LESB58_chromosome,_complete_genome_|NovelRegion=30|Start=4385873|End=4395046|	9174	PA1430-1436	LasIR, efflux pumps
gi|218888746|ref|NC_011770_1|_Pseudomonas_aeruginosa_LESB58_chromosome,_complete_genome_|NovelRegion=29|Start=4384625|End=4385738|	1114	PA1437-1438	2 component system
gi|218888746|ref|NC_011770_1|_Pseudomonas_aeruginosa_LESB58_chromosome,_complete_genome_|NovelRegion=18|Start=3868578|End=3869149|	572	PA1841	hypothetical
gi|218888746|ref|NC_011770_1|_Pseudomonas_aeruginosa_LESB58_chromosome,_complete_genome_|NovelRegion=17|Start=3528940|End=3529303|	364	PA2128	cupA fimbriae
gi|218888746|ref|NC_011770_1|_Pseudomonas_aeruginosa_LESB58_chromosome,_complete_genome_|NovelRegion=16|Start=3526985|End=3528269|	1285	PA2130	cupA fimbriae
gi|218888746|ref|NC_011770_1|_Pseudomonas_aeruginosa_LESB58_chromosome,_complete_genome_|NovelRegion=15|Start=3522003|End=3522997|	995	PA2134-2135	hypothetical
gi|218888746|ref|NC_011770_1|_Pseudomonas_aeruginosa_LESB58_chromosome,_complete_genome_|NovelRegion=14|Start=3514612|End=3521750|	7139	PA2135-2142	hypothetical
gi|218888746|ref|NC_011770_1|_Pseudomonas_aeruginosa_LESB58_chromosome,_complete_genome_|NovelRegion=13|Start=3479113|End=3514581|	35469	PA2143-2168	catalase, trehalose synthase, phospholipase, glycogen synthase, glycosyl hydrolase
gi|218888746|ref|NC_011770_1|_Pseudomonas_aeruginosa_LESB58_chromosome,_complete_genome_|NovelRegion=12|Start=3475330|End=3478902|	3573	PA2171-2176	hypothetical
gi|218888746|ref|NC_011770_1|_Pseudomonas_aeruginosa_LESB58_chromosome,_complete_genome_|NovelRegion=11|Start=3468243|End=3475208|	6966	PA2176-2181	sensor histidine kinase response/regulator and hypotheticals
gi|218888746|ref|NC_011770_1|_Pseudomonas_aeruginosa_LESB58_chromosome,_complete_genome_|NovelRegion=10|Start=3464847|End=3465314|	468	PA2187	hypothetical
gi|218888746|ref|NC_011770_1|_Pseudomonas_aeruginosa_LESB58_chromosome,_complete_genome_|NovelRegion=9|Start=2930454|End=2931259|	806	PA2563	partial sulfate transporter
gi|218888746|ref|NC_011770_1|_Pseudomonas_aeruginosa_LESB58_chromosome,_complete_genome_|NovelRegion=8|Start=2606695|End=2607683|	989	PA2682	hypothetical
gi|218888746|ref|NC_011770_1|_Pseudomonas_aeruginosa_LESB58_chromosome,_complete_genome_|NovelRegion=7|Start=2402730|End=2403487|	758	PA2838	transcriptional regulator
gi|218888746|ref|NC_011770_1|_Pseudomonas_aeruginosa_LESB58_chromosome,_complete_genome_|NovelRegion=6|Start=2382088|End=2382813|	726	PA2859	GreB
gi|218888746|ref|NC_011770_1|_Pseudomonas_aeruginosa_LESB58_chromosome,_complete_genome_|NovelRegion=5|Start=1780372|End=1783723|	3352	PA3404-PA3406	Heme acquisition Has
gi|218888746|ref|NC_011770_1|_Pseudomonas_aeruginosa_LESB58_chromosome,_complete_genome_|NovelRegion=4|Start=1773814|End=1780006|	6193	PA3406-PA3410	Heme acquisition Has
gi|218888746|ref|NC_011770_1|_Pseudomonas_aeruginosa_LESB58_chromosome,_complete_genome_|NovelRegion=38|Start=5417123|End=5417577|	455	PA4540(partial)	hypothetical
gi|218888746|ref|NC_011770_1|_Pseudomonas_aeruginosa_LESB58_chromosome,_complete_genome_|NovelRegion=39|Start=5578207|End=5580618|	2412	PA4675	tonB dependant receptor
gi|218888746|ref|NC_011770_1|_Pseudomonas_aeruginosa_LESB58_chromosome,_complete_genome_|NovelRegion=40|Start=5829576|End=5831066|	1491	PA4900	MFS transporter
gi|218888746|ref|NC_011770_1|_Pseudomonas_aeruginosa_LESB58_chromosome,_complete_genome_|NovelRegion=41|Start=5996351|End=5998453|	2103	PA5031-5032	dehydrogenase, trascriptional regulator
gi|218888746|ref|NC_011770_1|_Pseudomonas_aeruginosa_LESB58_chromosome,_complete_genome_|NovelRegion=42|Start=6233360|End=6234231|	872	PA5238	O-antigen acetylase

## Sheet: Supplemental Table S3
Supplemental Table S3. Prophage contents of PAHM4
PHAST prophage identification
Prophage	Assembly	Coordinates	Size	%G+C	#genes	Found in other P. aeruginosa?
1	assembly008	149891-164882	14992	65.32	20	no
2	assembly046	176621-194837	18217	55.66	16	PA14 has canonical Pf1 phage, other strains have divergent forms
3	assembly054	332234-350505	18272	63.87	21	found in many strains (PA45, M18, DK2, C3719, PAK, PA14, CI27, 18A)
Prophagefinder
	DNA presence in P. aeruginosa strain panel
Prophage	Full	Partial	Absent	Assembly	Coordinates	Strand	Best Blast Hit
1	17	2	2	assembly001	22147_22413	1	ref|NP_046614.1|histone-like prokaryotic DNA-binding protein family
					24890_25156	-1	ref|NP_695088.1|putative helicase
					25923_26267	-1	ref|NP_852574.1|Collagen triple helix repeat protein
					27307_27486	-1	ref|NP_945089.1|gp58
					32907_33278	-1	ref|NP_803812.1|ORF246
					34459_35085	-1	ref|NP_203489.1|hypothetical protein
2	7	14	0	assembly007	19394_19900	1	ref|NP_958267.1|hypothetical protein
					20818_21306	1	ref|NP_848295.1|capsid assembly protein
					23168_23347	1	ref|NP_945089.1|gp58
					25840_27027	-1	ref|NP_945090.1|gp59
					29231_29515	-1	ref|NP_835519.1|probable ss-1,3-N-acetylglucosaminyltransferase
					32109_32468	-1	ref|NP_945089.1|gp58
					38330_38473	1	ref|NP_039609.1|hypothetical protein
					38744_38989	1	ref|NP_039613.1|hypothetical protein
					39342_40631	1	ref|NP_039607.1|hypothetical protein
					40634_41608	1	ref|NP_052278.1|Int
3	7	12	2	assembly008	51030_51713	-1	ref|NP_958267.1|hypothetical protein
					55483_55872	-1	ref|NP_945089.1|gp58
					56971_57198	1	ref|NP_958229.1|gene 55 protein
					57767_57949	-1	ref|NP_536386.1|conserved hypothetical protein
					57951_58127	-1	ref|NP_536386.1|conserved hypothetical protein
					58180_58491	-1	ref|NP_536385.1|conserved hypothetical protein
					58886_58984	-1	ref|NP_932439.1|hypothetical protein
					60760_60993	1	ref|NP_777319.1|replication protein
					62746_63051	1	ref|NP_046877.1|putative non-heme haloperoxidase
4	0	21	0	assembly008	149891_150067	1	ref|YP_164288.1|regulatory protein
					150714_151406	-1	ref|YP_164293.1|transcriptional regulator
					152343_152663	1	ref|NP_061583.1|Orf89
					152665_152937	1	ref|NP_061584.1|Orf90
					153064_153498	1	ref|NP_852764.1|hypothetical protein
					153575_155071	1	ref|NP_852765.1|hypothetical protein
					155145_155570	1	ref|NP_852766.1|hypothetical protein
					155579_155923	1	ref|YP_003960.1|hypothetical protein
					155980_156105	1	ref|YP_003960.1|hypothetical protein
					158027_158623	1	ref|NP_852770.1|hypothetical protein
					158752_159054	1	ref|NP_852771.2|hypothetical protein
					159066_159905	1	ref|NP_852772.1|hypothetical protein
					159910_160539	1	ref|NP_852773.1|putative baseplate protein
					160536_160877	1	ref|NP_852775.1|hypothetical protein
					160990_162129	1	ref|NP_852776.1|hypothetical protein
					162132_162701	1	ref|NP_852777.1|hypothetical protein
					162782_163231	1	ref|NP_852778.1|putative tail fiber protein
					163235_163510	1	ref|NP_891718.1|gp12 Short tail fibers
5	0	21	0	assembly013	44778_44930	1	ref|NP_046798.1|Old
					49774_50607	1	ref|YP_006944.1|NAD-dependent DNA ligase, subunit A
					50632_51078	1	ref|YP_006945.1|NAD-dependent DNA ligase, subunit B
					55773_56306	-1	ref|NP_050655.1|Gin
					58660_59217	-1	ref|NP_852561.1|DNA integration
6	1	20	0	assembly016	147724_148179	1	ref|NP_040579.1|G IV protein
					148555_149367	1	ref|NP_047372.1|putative maturation protein
					150395_150634	1	ref|NP_958267.1|hypothetical protein
					152218_152463	1	ref|YP_195243.1|hypothetical protein
					157998_160142	1	ref|NP_116510.1|unknown
7	0	2	19	assembly020	121376_121984	-1	ref|NP_932302.1|ORF7
					123173_123751	-1	ref|NP_039604.1|hypothetical protein
					125236_126207	-1	ref|NP_047361.1|ORF320; homologous to R-pyocin (L06240)
					126982_127167	-1	ref|NP_039613.1|hypothetical protein
					127217_127480	-1	ref|NP_932304.1|ORF9
					129813_130712	-1	ref|NP_945090.1|gp59
					130874_131071	1	ref|NP_945089.1|gp58
8	18	1	2	assembly022	3203_3448	1	ref|NP_818228.1|gp169
					6606_6845	-1	ref|YP_024964.1|putative prophage repressor protein
					8535_8759	1	ref|NP_542287.1|unknown
					14326_14694	1	ref|NP_817883.1|gp32
					15636_15839	-1	ref|NP_817940.1|gp89
9	17	3	1	assembly024	151883_152623	1	ref|NP_945089.1|gp58
					157622_158284	-1	ref|NP_542529.1|hypothetical conserved protein COG330
					162690_162971	1	ref|NP_945271.1|transcriptional regulator
					165762_166862	-1	ref|NP_932363.1|hypothetical protein
					170651_171538	-1	ref|NP_945089.1|gp58
10	20	0	1	assembly029	25269_26084	1	ref|NP_945089.1|gp58
					30315_30983	-1	ref|NP_536362.1|putative major capsid protein
					34122_34697	1	ref|NP_945089.1|gp58
					35222_36484	1	ref|NP_945090.1|gp59
					39387_39749	-1	ref|NP_817395.1|gp57
					44754_45224	-1	ref|NP_944303.1|conserved phage mega protein
11	0	0	21	assembly029	108882_109091	-1	ref|NP_061530.1|Orf34
					109100_109222	-1	ref|NP_061529.1|Orf33
					109276_109323	-1	ref|NP_061529.1|Orf33
					109367_109564	-1	ref|NP_061528.1|Orf32
					109651_109746	-1	ref|NP_700425.1|lytic enzyme (putative glycohydrolase)
					109848_110048	-1	ref|NP_852750.1|putative Lys protein
					110026_110166	-1	ref|NP_852750.1|putative Lys protein
					110258_112099	1	ref|NP_061524.1|Orf28
					112543_112890	1	ref|NP_037686.1|integrase
12	1	20	0	assembly029	162432_163394	-1	ref|NP_945090.1|gp59
					165372_165962	1	ref|NP_945089.1|gp58
					171628_172362	1	ref|NP_958267.1|hypothetical protein
					176691_177104	1	ref|NP_047359.1|maturation protein
					177516_178319	1	ref|NP_047372.1|putative maturation protein
13	0	21	0	assembly030	101363_101791	1	ref|NP_945089.1|gp58
					104792_105628	1	ref|NP_945089.1|gp58
					106530_106814	1	ref|NP_958267.1|hypothetical protein
					108307_109158	1	ref|YP_164277.1|nucleoid-associated protein
					109169_109243	1	ref|YP_164277.1|nucleoid-associated protein
14	21	0	0	assembly040	3695_3829	1	ref|NP_835600.1|putative glycosyltransferases
					8707_9021	-1	ref|YP_164280.1|exonuclease
					14817_15260	1	ref|YP_195155.1|hypothetical protein
					19494_19628	1	ref|NP_795502.1|hypothetical protein
					22360_22587	-1	ref|YP_164323.1|hypothetical protein
15	0	11	10	assembly042	25214_25336	1	ref|YP_024421.1|Hypothetical protein
					25631_26035	1	ref|YP_024421.1|Hypothetical protein
					26828_27511	1	ref|NP_665964.1|putative plasmid partitioning protein Soj
					28903_29394	1	ref|NP_892093.1|hypothetical protein
					29813_30502	1	ref|YP_164041.1|hypothetical protein
					30595_31209	1	ref|NP_852509.1|hypothetical protein
					31202_31363	1	ref|NP_852508.1|hypothetical protein
					31441_32745	1	ref|YP_006543.1|Ban
16	9	4	8	assembly043	864_1685	1	ref|YP_164275.1|DNA adenine methyltransferase
					5633_6187	1	ref|NP_852574.1|Collagen triple helix repeat protein
					8332_8691	1	ref|NP_700414.1|putative antirepressor
					9198_9506	1	ref|NP_944246.1|putative single-strand DNA binding protein
					13275_13433	1	ref|NP_944307.1|hypothetical protein
17	0	17	4	assembly043	45984_46322	1	ref|NP_835691.1|similar to DNA helicase
					52254_52715	1	ref|NP_050608.1|DNA transposition protein
					55831_56262	1	ref|YP_195253.1|hypothetical protein
					56758_57240	1	ref|NP_817722.1|gp45
					59596_60048	1	ref|YP_164086.1|tail length tape measure protein
					60426_60668	1	ref|NP_958267.1|hypothetical protein
18	0	20	1	assembly046	155387_155569	-1	ref|NP_818251.1|gp200
					158930_159181	1	ref|NP_612899.1|hypothetical protein
					159262_159342	1	ref|NP_612899.1|hypothetical protein
					161124_161879	1	ref|NP_945016.1|unknown
					164710_165825	1	ref|NP_542261.1|unknown
					166424_167050	1	ref|NP_795486.1|hypothetical protein
					167921_169015	1	ref|YP_164394.1|DEAD box family helicase
					170684_170944	1	ref|NP_795389.1|hypothetical protein
					171110_171493	1	ref|YP_006479.1|DarB
					175032_175463	1	ref|NP_040608.1|ea59
					176003_176188	1	ref|NP_040607.1|ea31
					180802_181773	-1	ref|NP_052278.1|Int
					181785_183062	-1	ref|NP_039607.1|hypothetical protein
					183295_184566	-1	ref|NP_039606.1|hypothetical protein
					184520_184612	-1	ref|NP_039605.1|hypothetical protein
					184624_184926	-1	ref|NP_039605.1|hypothetical protein
					184985_185281	-1	ref|NP_039604.1|hypothetical protein
					185498_186178	-1	ref|NP_039604.1|hypothetical protein
					186404_186649	-1	ref|NP_039603.1|major coat protein
					186665_186913	-1	ref|NP_039602.1|hypothetical protein
					186929_187018	-1	ref|NP_039601.1|hypothetical protein
					187038_187469	-1	ref|NP_039600.1|ssDNA binding protein
					187718_187927	-1	ref|NP_039613.1|hypothetical protein
					187988_188275	-1	ref|NP_039612.1|hypothetical protein
					188454_188723	-1	ref|NP_039609.1|hypothetical protein
					190383_190595	1	ref|NP_040608.1|ea59
					191011_191211	1	ref|NP_076673.1|Orf39
					194430_194810	-1	ref|NP_052278.1|Int
					195570_195644	-1	ref|NP_052278.1|Int
					195742_195885	-1	ref|NP_052278.1|Int
19	21	0	0	assembly048	64156_64284	-1	ref|NP_818251.1|gp200
					64638_65375	-1	ref|NP_542563.1|RTCB-like protein
					66326_66727	-1	ref|NP_958267.1|hypothetical protein
					71279_72466	-1	ref|NP_945090.1|gp59
					74988_75731	1	ref|NP_064745.1|gp7
					76400_77161	-1	ref|NP_056689.1|putative minor tail protein
					82883_83281	-1	ref|NP_569764.1|hypothetical protein
20	13	7	1	assembly054	330983_331225	1	ref|NP_958267.1|hypothetical protein
					334465_334941	-1	ref|YP_164293.1|transcriptional regulator
					335678_335863	1	ref|NP_490639.1|hypothetical protein
					337096_337698	1	ref|NP_852750.1|putative Lys protein
					337803_338081	1	ref|NP_061528.1|Orf32
					338144_338335	1	ref|NP_061529.1|Orf33
					338654_339145	1	ref|NP_061512.1|Orf15
					339522_339788	1	ref|NP_061514.1|Orf18
					339838_339987	1	ref|NP_061515.1|Orf19
					340486_340746	1	ref|NP_938252.1|putative tail component protein
					340975_341175	1	ref|NP_938252.1|putative tail component protein
					341678_342007	1	ref|YP_006596.1|Gp16
					342018_342686	1	ref|NP_945047.1|gp17
					342722_343468	1	ref|NP_536375.1|putative tail component protein
					343553_344137	1	ref|YP_006600.1|Gp20
					344199_347849	1	ref|YP_003912.1|putative tail fiber protein
					347863_348153	1	ref|NP_536378.1|hypothetical protein
					348936_349145	1	ref|NP_046920.1|gp25
					350359_350499	1	ref|NP_938262.1|hypothetical protein

## Sheet: Supplemental Table S4
Supplemental Table S4. VgrG and Hcp complement of PAHM4
	P. aeruginosa VgrG and Hcp
VgrG	PA14 ORF	PAO1 ORF	PAHM4 ORF (assembly)	PAHM4 coordinates
	PA14_01110	PA0091	assembly050	21937-23868
	PA14_43080		assembly001	108820-110856
	PA14_33960	PA2373	assembly024	57403-59409 (5' divergence)
	PA14_18985	PA0095	assembly050/assembly051	26260-27430, 1-686
	PA14_29390	PA0262	(missing)	(missing)
	PA14_67230	PA3486	(missing)	(missing)
	PA14_01160	PA3294	assembly028	188626-186560 (3' divergence)
	PA14_03220	PA2685	assembly028	509727-507658
	PA14_21450	PA1511	(missing)	(missing)
	PA14_44900	PA5090	assembly004	60096-62465
	PA14_69550	PA5266	assembly001	108820-110856
			(missing)	(missing)
Hcp	PA14_69560	PA5267	assembly001	108105-108623
	PA14_34030	PA2367	assembly024	48433-48930
	PA14_03240	PA0263	(missing)	(missing)
	PA14_44890	PA1512	(missing)	(missing)
	PA14_01030	PA0085	assembly050	14311-14799
	PA14_43070	(missing)	(missing)	(missing)
	Other VgrG and Hcp
VgrG	PAHM4 assembly	PAHM4 coordinates	Nearest match	ORF
	assembly056	149-586	Achromobacter arsenitoxydans	KYC_1679
	assembly058	1178-3928	Pseudomonas sp. GM50
	assembly058	3947-4576	Achromobacter arsenitoxydans
	assembly059	1631-1756 (assembly fragment)	Pseudomonas sp. TJI-51	G1E_27317
	assembly034	12820-13288 (split)	P. aeruginosa PA7	PSPA7_0476
	assembly061	1525-2217 (assembly fragment)	P. aeruginosa PA7	PSPA7_0476
	assembly061	650-1528 (assembly fragment)	P. aeruginosa PA7	PSPA7_0476
	assembly047	49927-50666	Burkholderia sp. 383
	assembly075	(assembly fragment)	Achromobacter arsenitoxydans	KYC_21621
	assembly076	(assembly fragment)	P. aeruginosa PA7	PSPA7_0476
Hcp	assembly056	7740-8258	Achromobacter arsenitoxydans

## Sheet: Supplemental Table S5
Supplemental Table S5. Up- and down-regulated genes from PAHM4 microarray analysis
Gene	Fold change	Gene name	Product name	pfp	p value
PA0048	0.0406		Probable transcriptional regulator	0.0085	0.0001
PA0052	0.0865		Hypothetical protein	0.0339	0.0008
PA0060	9.6042		Conserved hypothetical protein	0.0192	0.0003
PA0061	7.5291		Hypothetical protein	0.0278	0.0006
PA0062	15.011		Hypothetical protein	0.0105	0.0001
PA0106	6.8159	coxA	Cytochrome c oxidase, subunit I	0.0334	0.0008
PA0107	13.3375		Conserved hypothetical protein	0.0137	0.0002
PA0108	11.4302	coIII	Cytochrome c oxidase, subunit III	0.0148	0.0002
PA0110	7.5091		Hypothetical protein	0.0292	0.0007
PA0111	13.1875		Hypothetical protein	0.0136	0.0002
PA0112	5.8302		Hypothetical protein	0.0452	0.0013
PA0122	0.0042		Conserved hypothetical protein	0	0
PA0132	0.0375		β-alanine-pyruvate transaminase	0.0082	0.0001
PA0176	0.0799	aer2	Aerotaxis transducer Aer2	0.0316	0.0007
PA0177	0.0944		Probable purine-binding chemotaxis protein	0.0405	0.0011
PA0178	0.0836		Probable two-component sensor	0.0322	0.0008
PA0179	0.0424		Probable two-component response regulator	0.0094	0.0001
PA0200	0.0885		Hypothetical protein	0.0365	0.0009
PA0263	0.0352	hcpC	Secreted protein Hcp	0.0081	0.0001
PA0316	12.7065	serA	D-3-phosphoglycerate dehydrogenase	0.0136	0.0002
PA0446	7.6692		Conserved hypothetical protein	0.0261	0.0006
PA0447	5.7931	gcdH	Glutaryl-CoA dehydrogenase	0.0455	0.0013
PA0465	68.3211	creD	Inner membrane protein CreD	0.0008	0
PA0466	96.8303		Hypothetical protein	0	0
PA0474	7.6398		Hypothetical protein	0.0288	0.0006
PA0490	6.1632		Hypothetical protein	0.0413	0.0011
PA0551	13.1555	epd	D-erythrose 4-phosphate dehydrogenase	0.0135	0.0002
PA0553	6.4196		Hypothetical protein	0.0367	0.0009
PA0567	12.6857		Conserved hypothetical protein	0.0138	0.0002
PA0614	0.0434		Hypothetical protein	0.0103	0.0002
PA0615	0.0554		Hypothetical protein	0.0159	0.0003
PA0616	0.0442		Hypothetical protein	0.0109	0.0002
PA0617	0.0469		Probable bacteriophage protein	0.012	0.0002
PA0618	0.0429		Probable bacteriophage protein	0.0102	0.0001
PA0619	0.0671		Probable bacteriophage protein	0.0234	0.0005
PA0620	0.0259		Probable bacteriophage protein	0.0038	0
PA0621	0.0207		Conserved hypothetical protein	0.0025	0
PA0622	0.0152		Probable bacteriophage protein	0.0015	0
PA0623	0.011		Probable bacteriophage protein	0.0005	0
PA0624	0.0397		Hypothetical protein	0.0086	0.0001
PA0625	0.0538		Hypothetical protein	0.0153	0.0003
PA0627	0.0378		Conserved hypothetical protein	0.0086	0.0001
PA0628	0.0711		Conserved hypothetical protein	0.0255	0.0005
PA0630	0.0945		Hypothetical protein	0.0407	0.0011
PA0633	0.0182		Hypothetical protein	0.0022	0
PA0634	0.0333		Hypothetical protein	0.0077	0.0001
PA0635	0.0368		Hypothetical protein	0.0082	0.0001
PA0636	0.0376		Hypothetical protein	0.0085	0.0001
PA0637	0.0909		Conserved hypothetical protein	0.0389	0.001
PA0638	0.0463		Probable bacteriophage protein	0.0116	0.0002
PA0644	0.0473		Hypothetical protein	0.0122	0.0002
PA0645	0.1056		Hypothetical protein	0.0497	0.0014
PA0713	0.0523		Hypothetical protein	0.0151	0.0003
PA0737	25.1689		Hypothetical protein	0.0053	0.0001
PA0738	33.269		Conserved hypothetical protein	0.0033	0
PA0762	11.2152	algU	Sigma factor AlgU	0.0153	0.0003
PA0765	6.4122	mucC	Positive regulator for alginate biosynthesis MucC	0.0375	0.0009
PA0781	35.7449		Hypothetical protein	0.0028	0
PA0784	0.0893		Probable transcriptional regulator	0.038	0.001
PA0833	18.7269		Hypothetical protein	0.008	0.0001
PA0843	7.752	plcR	Phospholipase accessory protein PlcR precursor	0.0258	0.0005
PA0852	0.0035	cbpD	Chitin-binding protein CbpD precursor	0	0
PA0866	66.6919	aroP2	Aromatic amino acid transport protein AroP2	0.0007	0
PA0867	7.8256	mliC	Membrane-bound lysozyme inhibitor of c-type lysozyme MliC	0.0258	0.0005
PA0887	0.0054	acsA	Acetyl-coenzyme A synthetase	0	0
PA0910	0.0718		Hypothetical protein	0.0266	0.0006
PA0911	0.0934		Hypothetical protein	0.0408	0.0011
PA0938	0.0788		Hypothetical protein	0.0307	0.0007
PA0967	5.8673	ruvB	Holliday junction DNA helicase RuvB	0.0452	0.0012
PA0971	6.5428	tolA	TolA protein	0.036	0.0009
PA0986	8.9255		Conserved hypothetical protein	0.0222	0.0004
PA1070	5.8274	braG	Branched-chain amino acid transport protein BraG	0.0451	0.0012
PA1080	0.0983	flgE	Flagellar hook protein FlgE	0.0428	0.0012
PA1092	0.0027	fliC	Flagellin type B	0	0
PA1093	0.01		Hypothetical protein	0.0006	0
PA1094	0.02	fliD	Flagellar capping protein FliD	0.0024	0
PA1095	0.0176		Hypothetical protein	0.0024	0
PA1096	0.0197		Hypothetical protein	0.0026	0
PA1115	8.6655		Hypothetical protein	0.0224	0.0005
PA1123	0.0862		Hypothetical protein	0.0336	0.0008
PA1130	0.0303	rhlC	Rhamnosyltransferase 2	0.0063	0.0001
PA1151	0.0145	imm2	Pyocin S2 immunity protein	0.0014	0
PA1202	6.3315		Probable hydrolase	0.0413	0.0011
PA1244	0.0147		Hypothetical protein	0.0013	0
PA1245	0.0254	aprX	AprX	0.0037	0
PA1247	0.0789	aprE	Alkaline protease secretion protein AprE	0.0314	0.0007
PA1249	0.0378	aprA	Alkaline metalloproteinase precursor	0.0087	0.0001
PA1337	0.0149	ansB	Glutaminase-asparaginase	0.0016	0
PA1342	0.0359		Probable binding protein component of ABC transporter	0.0084	0.0001
PA1344	0.0832		Probable short-chain dehydrogenase	0.032	0.0008
PA1377	0.0627		Conserved hypothetical protein	0.02	0.0004
PA1414	0.0068		Hypothetical protein	0	0
PA1430	0.0142	lasR	Transcriptional regulator LasR	0.0014	0
PA1431	0.0073	rsaL	Regulatory protein RsaL	0	0
PA1432	0.0054	lasI	Autoinducer synthesis protein LasI	0	0
PA1471	80.31		Hypothetical protein	0.0009	0
PA1710	0.0592	exsC	ExsC, exoenzyme S synthesis protein C precursor.	0.0173	0.0003
PA1711	0.0915	exsE	ExsE	0.0396	0.001
PA1852	8.9624		Hypothetical protein	0.0218	0.0004
PA1869	0.01		Probable acyl carrier protein	0.0006	0
PA1871	0.0026	lasA	LasA protease precursor	0	0
PA1901	0.031	phzC2	Phenazine biosynthesis protein PhzC	0.007	0.0001
PA1903	0.1019	phzE2	Phenazine biosynthesis protein PhzE	0.0458	0.0013
PA1904	0.0985	phzF2	Probable phenazine biosynthesis protein	0.0431	0.0012
PA1905	0.0379	phzG2	Probable pyridoxamine 5'-phosphate oxidase	0.0085	0.0001
PA1922	81.739		Probable TonB-dependent receptor	0.0005	0
PA1923	26.8111		Hypothetical protein	0.0053	0.0001
PA1924	105.944		Hypothetical protein	0	0
PA1925	164.748		Hypothetical protein	0	0
PA1927	709.204	metE	5-methyltetrahydropteroyltriglutamate-homocysteine S-methyltransferase	0	0
PA1984	32.3752	exaC	NAD+ dependent aldehyde dehydrogenase ExaC	0.0035	0
PA2002	15.2125		Conserved hypothetical protein	0.0104	0.0001
PA2006	11.3768		Probable major facilitator superfamily (MFS) transporter	0.0148	0.0002
PA2007	5.8902	maiA	Maleylacetoacetate isomerase	0.0449	0.0012
PA2008	8.8802	fahA	Fumarylacetoacetase	0.0219	0.0004
PA2018	12.5193		RND multidrug efflux transporter	0.0137	0.0002
PA2019	8.6868		RND multidrug efflux membrane fusion protein precursor	0.0226	0.0005
PA2020	6.1124		Probable transcriptional regulator	0.0411	0.0011
PA2023	6.5536	galU	UTP--glucose-1-phosphate uridylyltransferase	0.0358	0.0009
PA2030	0.0134		Hypothetical protein	0.0017	0
PA2031	0.0297		Hypothetical protein	0.0061	0.0001
PA2066	0.0681		Hypothetical protein	0.0241	0.0005
PA2067	0.0357		Probable hydrolase	0.0086	0.0001
PA2068	0.0274		Probable major facilitator superfamily (MFS) transporter	0.0053	0
PA2069	0.0183		Probable carbamoyl transferase	0.0023	0
PA2110	0.022		Hypothetical protein	0.003	0
PA2111	0.0248		Hypothetical protein	0.0031	0
PA2112	0.0151		Conserved hypothetical protein	0.0015	0
PA2113	0.0817	opdO	Pyroglutamate porin OpdO	0.0316	0.0007
PA2114	0.0138		Probable major facilitator superfamily (MFS) transporter	0.0015	0
PA2116	0.008		Conserved hypothetical protein	0.0007	0
PA2146	0.0436		Conserved hypothetical protein	0.0103	0.0002
PA2182	0.0728		Hypothetical protein	0.028	0.0006
PA2194	0.0955	hcnB	Hydrogen cyanide synthase HcnB	0.0413	0.0011
PA2195	0.099	hcnC	Hydrogen cyanide synthase HcnC	0.0427	0.0012
PA2248	6.0743	bkdA2	2-oxoisovalerate dehydrogenase (β subunit)	0.0413	0.0011
PA2249	11.6185	bkdB	Branched-chain alpha-keto acid dehydrogenase	0.0147	0.0002
PA2274	0.0313		Hypothetical protein	0.0066	0.0001
PA2300	0.0136	chiC	Chitinase	0.0015	0
PA2302	0.0627	ambE	AmbE	0.0216	0.0004
PA2303	0.0805	ambD	AmbD	0.0313	0.0007
PA2304	0.0879	ambC	AmbC	0.0365	0.0009
PA2305	0.0533	ambB	AmbB	0.0151	0.0003
PA2321	0.0726		Gluconokinase	0.0268	0.0006
PA2328	0.0593		Hypothetical protein	0.0177	0.0003
PA2329	0.066		Probable ATP-binding component of ABC transporter	0.0232	0.0005
PA2330	0.0165		Hypothetical protein	0.0017	0
PA2331	0.0072		Hypothetical protein	0	0
PA2339	5.8618		Probable binding-protein-dependent maltose/mannitol transport protein	0.0475	0.0014
PA2365	0.0388		Conserved hypothetical protein	0.0086	0.0001
PA2366	0.0972		Uricase PuuD	0.0428	0.0012
PA2367	0.0455		Hypothetical protein	0.0113	0.0002
PA2368	0.051		Hypothetical protein	0.014	0.0002
PA2433	6.5528		Hypothetical protein	0.0354	0.0009
PA2481	5.7669		Hypothetical protein	0.0472	0.0013
PA2485	62.8495		Hypothetical protein	0.0007	0
PA2486	41.8337		Hypothetical protein	0.0025	0
PA2564	0.0671		Hypothetical protein	0.0232	0.0005
PA2565	0.0547		Hypothetical protein	0.0152	0.0003
PA2566	0.0339		Conserved hypothetical protein	0.0077	0.0001
PA2570	0.0354	lecA	LecA	0.0079	0.0001
PA2582	0.0414		Hypothetical protein	0.0088	0.0001
PA2587	0.0515	pqsH	Probable FAD-dependent monooxygenase	0.0151	0.0002
PA2588	0.0456		Probable transcriptional regulator	0.0114	0.0002
PA2591	0.0549		Probable transcriptional regulator	0.0158	0.0003
PA2592	0.0726		Probable periplasmic spermidine/putrescine-binding protein	0.0268	0.0006
PA2667	19.056		Conserved hypothetical protein	0.0083	0.0001
PA2679	0.0573		Hypothetical protein	0.0166	0.0003
PA2731	0.0794		Hypothetical protein	0.0313	0.0007
PA2732	0.0569		Hypothetical protein	0.0168	0.0003
PA2736	0.079		Hypothetical protein	0.0305	0.0007
PA2747	0.0937		Hypothetical protein	0.0406	0.0011
PA2762	40.5479		Hypothetical protein	0.0024	0
PA2788	0.0578		Probable chemotaxis transducer	0.0174	0.0003
PA2862	28.6145	lipA	Lactonizing lipase precursor	0.0038	0
PA2863	15.3	lipH	Lipase modulator protein	0.0103	0.0001
PA2867	0.0961		Probable chemotaxis transducer	0.0417	0.0012
PA2939	0.1016		Probable aminopeptidase	0.0453	0.0013
PA2988	12.1842		Conserved hypothetical protein	0.0144	0.0002
PA3031	8.2895		Hypothetical protein	0.0232	0.0005
PA3142	0.0385		Hypothetical protein	0.0086	0.0001
PA3147	0.0831	wbpJ	Probable glycosyl transferase WbpJ	0.032	0.0008
PA3148	0.0365	wbpI	UDP-N-acetylglucosamine 2-epimerase WbpI	0.0083	0.0001
PA3155	0.032	wbpE	UDP-2-acetamido-2-dideoxy-d-ribo-hex-3-uluronic acid transaminase	0.0069	0.0001
PA3157	0.0895		Probable acetyltransferase	0.0368	0.0009
PA3158	0.0775	wbpB	UDP-2-acetamido-2-deoxy-d-glucuronic acid 3-dehydrogenase, WbpB	0.0295	0.0007
PA3159	0.0136	wbpA	UDP-N-acetyl-d-glucosamine 6-Dehydrogenase	0.0016	0
PA3177	15.8774		Hypothetical protein	0.0095	0.0001
PA3182	0.0827	pgl	6-phosphogluconolactonase	0.0321	0.0008
PA3183	0.0414	zwf	glucose-6-phosphate 1-dehydrogenase	0.0087	0.0001
PA3195	0.0325	gapA	glyceraldehyde 3-phosphate dehydrogenase	0.0073	0.0001
PA3236	45.208		Probable glycine betaine-binding protein precursor	0.0023	0
PA3326	0.0233	clpP2	ClpP2	0.0031	0
PA3332	0.0527		Conserved hypothetical protein	0.0149	0.0002
PA3361	0.0123	lecB	Fucose-binding lectin PA-IIL	0.0014	0
PA3363	0.0902	amiR	Aliphatic amidase regulator	0.0377	0.001
PA3365	0.0899		Probable chaperone	0.0377	0.001
PA3476	0.0107	rhlI	Autoinducer synthesis protein RhlI	0.0006	0
PA3477	0.0277	rhlR	Transcriptional regulator RhlR	0.0052	0
PA3478	0.0061	rhlB	Rhamnosyltransferase chain B	0	0
PA3479	0.0026	rhlA	Rhamnosyltransferase chain A	0	0
PA3520	0.0531		Hypothetical protein	0.0154	0.0003
PA3540	218.672	algD	GDP-mannose 6-dehydrogenase AlgD	0	0
PA3541	249.172	alg8	Alginate biosynthesis protein Alg8	0	0
PA3542	59.5359	alg44	Alginate biosynthesis protein Alg44	0.001	0
PA3543	83.8549	algK	Alginate biosynthetic protein AlgK precursor	0.0005	0
PA3544	83.4784	algE	Alginate production outer membrane protein AlgE precursor	0.0005	0
PA3545	212.802	algG	Alginate-c5-mannuronan-epimerase AlgG	0	0
PA3546	27.418	algX	Alginate biosynthesis protein AlgX	0.0049	0
PA3547	103.496	algL	Poly(β-d-mannuronate) lyase precursor AlgL	0	0
PA3548	23.2387	algI	Alginate o-acetyltransferase AlgI	0.0059	0.0001
PA3549	40.8568	algJ	Alginate o-acetyltransferase AlgJ	0.0023	0
PA3550	609.213	algF	Alginate o-acetyltransferase AlgF	0	0
PA3551	317.57	algA	Phosphomannose isomerase / G-5'-diP-D-mannose pyrophosphorylase	0	0
PA3569	0.0308	mmsB	3-hydroxyisobutyrate dehydrogenase	0.0066	0.0001
PA3570	0.0762	mmsA	Methylmalonate-semialdehyde dehydrogenase	0.0295	0.0006
PA3582	5.6841	glpK	Glycerol kinase	0.0489	0.0014
PA3600	866.293		Conserved hypothetical protein	0	0
PA3601	219.422		Conserved hypothetical protein	0	0
PA3662	0.0187		Hypothetical protein	0.0024	0
PA3724	0.0027	lasB	Elastase LasB	0	0
PA3734	0.0939		Hypothetical protein	0.0408	0.0011
PA3762	6.1549		Hypothetical protein	0.0408	0.001
PA3819	9.1932		Conserved hypothetical protein	0.0199	0.0004
PA3904	0.0323		Hypothetical protein	0.0073	0.0001
PA3962	10.17		Hypothetical protein	0.0173	0.0003
PA4023	12.7707		Probable transport protein	0.0138	0.0002
PA4024	10.7414	eutB	Ethanolamine ammonia-lyase large subunit	0.0169	0.0003
PA4055	10.3101	ribC	Riboflavin synthase alpha chain	0.018	0.0003
PA4063	197.867		Hypothetical protein	0	0
PA4064	103.892		Probable ATP-binding component of ABC transporter	0	0
PA4065	56.8642		Hypothetical protein	0.0009	0
PA4066	39.577		Hypothetical protein	0.0023	0
PA4093	7.8031		Hypothetical protein	0.0259	0.0006
PA4110	80.4721	ampC	β-lactamase precursor	0.0008	0
PA4111	69.0404		Hypothetical protein	0.0008	0
PA4129	0.0064		Hypothetical protein	0	0
PA4130	0.0123		Probable sulfite or nitrite reductase	0.0014	0
PA4131	0.0162		Probable iron-sulfur protein	0.0017	0
PA4132	0.0196		Conserved hypothetical protein	0.0024	0
PA4133	0.0128		Cytochrome c oxidase subunit (cbb3-type)	0.0013	0
PA4134	0.0242		Hypothetical protein	0.003	0
PA4141	0.0015		Hypothetical protein	0	0
PA4154	11.798		Conserved hypothetical protein	0.0146	0.0002
PA4205	0.0323	mexG	Hypothetical protein	0.0075	0.0001
PA4206	0.0399	mexH	RND efflux membrane fusion protein precursor	0.0086	0.0001
PA4211	0.0613	phzB1	Probable phenazine biosynthesis protein	0.0194	0.0004
PA4220	0.0276		Hypothetical protein	0.0051	0
PA4221	0.0598	fptA	Fe(III)-pyochelin outer membrane receptor precursor	0.0196	0.0004
PA4290	0.088		Probable chemotaxis transducer	0.0366	0.0009
PA4296	0.08	pprB	Two-component response regulator, PprB	0.0312	0.0007
PA4305	0.0741	rcpC	RcpC	0.0279	0.0006
PA4306	0.0114	flp	Type IVb pilin, Flp	0.0005	0
PA4324	0.0817		Hypothetical protein	0.0321	0.0008
PA4338	6.3019		Hypothetical protein	0.0414	0.0011
PA4345	7.6764		Hypothetical protein	0.0261	0.0006
PA4352	0.0929		Conserved hypothetical protein	0.0408	0.0011
PA4370	0.0836	icmP	Insulin-cleaving metalloproteinase outer membrane protein precursor	0.0327	0.0008
PA4390	7.0863		Hypothetical protein	0.031	0.0007
PA4394	9.6288		Conserved hypothetical protein	0.0191	0.0003
PA4512	22.1409	lpxO1	Lipopolysaccharide biosynthetic protein LpxO1	0.006	0.0001
PA4525	0.0249	pilA	Type 4 fimbrial precursor PilA	0.0038	0
PA4574	7.0817		Conserved hypothetical protein	0.0318	0.0007
PA4575	6.746		Hypothetical protein	0.0338	0.0008
PA4587	0.0556	ccpR	Cytochrome c551 peroxidase precursor	0.0164	0.0003
PA4677	0.0691		Hypothetical protein	0.0255	0.0005
PA4691	7.2683		Hypothetical protein	0.0298	0.0007
PA4770	131.729	lldP	L-lactate permease	0	0
PA4771	27.0914	lldD	L-lactate dehydrogenase	0.0048	0
PA4772	12.4889		Probable ferredoxin	0.014	0.0002
PA4834	202.307		Hypothetical protein	0	0
PA4835	259.471		Hypothetical protein	0	0
PA4836	108.225		Hypothetical protein	0	0
PA4837	157.757		Probable outer membrane protein precursor	0	0
PA4838	42.7329		Hypothetical protein	0.0024	0
PA4877	5.5833		Hypothetical protein	0.0489	0.0014
PA4880	17.2979		Probable bacterioferritin	0.0083	0.0001
PA4889	5.9296		Probable oxidoreductase	0.0449	0.0012
PA4908	12.4656		Hypothetical protein	0.014	0.0002
PA4909	7.837		Probable ATP-binding component of ABC transporter	0.0257	0.0005
PA4910	13.805		Branched chain amino acid ABC transporter ATP binding protein	0.0127	0.0002
PA4911	10.0777		Probable permease of ABC branched-chain amino acid transporter	0.0189	0.0003
PA4912	12.502		Branched chain amino acid ABC transporter membrane protein	0.0138	0.0002
PA4913	6.2123		Probable binding protein component of ABC transporter	0.0415	0.0011
PA4921	17.2379		Hypothetical protein	0.0083	0.0001
PA4978	6.477		Hypothetical protein	0.0375	0.0009
PA4979	5.6435		Probable acyl-CoA dehydrogenase	0.0478	0.0014
PA4981	15.5878		Probable amino acid permease	0.0101	0.0001
PA5100	0.072		Urocanase	0.0268	0.0006
PA5153	6.7692		Amino acid ABC transporter periplasmic binding protein	0.0336	0.0008
PA5154	11.1084		Probable permease of ABC transporter	0.016	0.0003
PA5155	16.0915		Amino acid ABC transporter membrane protein	0.0095	0.0001
PA5182	50.2064		Hypothetical protein	0.0012	0
PA5183	38.4905		Hypothetical protein	0.0022	0
PA5212	15.5641		Hypothetical protein	0.0101	0.0001
PA5220	0.0151		Hypothetical protein	0.0013	0
PA5348	5.765		Probable DNA-binding protein	0.0471	0.0013
PA5376	14.2658		Probable ATP-binding component of ABC transporter	0.012	0.0002
PA5377	16.7428		Probable permease of ABC transporter	0.0086	0.0001
PA5378	14.3911		Hypothetical protein	0.0119	0.0002
PA5379	9.0699	sdaB	L-serine dehydratase	0.0219	0.0004
PA5380	7.2038	gbdR	GbdR	0.0299	0.0007
PA5396	43.5566		Hypothetical protein	0.0022	0
PA5397	30.1289		Hypothetical protein	0.0037	0
PA5398	18.6207	dgcA	DgcA, Dimethylglycine catabolism	0.0081	0.0001
PA5399	8.65	dgcB	DgcB, Dimethylglycine catabolism	0.0224	0.0004
PA5400	9.0708		Probable electron transfer flavoprotein alpha subunit	0.0219	0.0004
PA5401	7.7316		Hypothetical protein	0.0274	0.0006
PA5410	54.0926	gbcA	GbcA	0.0012	0
PA5411	17.9104	gbcB	GbcB	0.0081	0.0001
PA5416	22.4327	soxB	Sarcosine oxidase β subunit	0.0059	0.0001
PA5417	31.948	soxD	Sarcosine oxidase delta subunit	0.0034	0
PA5418	12.1691	soxA	Sarcosine oxidase alpha subunit	0.0141	0.0002
PA5419	29.011	soxG	Sarcosine oxidase gamma subunit	0.0045	0
PA5420	22.4915	purU2	Formyltetrahydrofolate deformylase	0.006	0.0001
PA5421	18.4667	fdhA	Glutathione-independent formaldehyde dehydrogenase	0.0079	0.0001
PA5424	9.4979		Conserved hypothetical protein	0.0193	0.0004
PA5429	6.8695	aspA	Aspartate ammonia-lyase	0.0329	0.0008
PA5445	0.0732		Probable coenzyme A transferase	0.0277	0.0006
PA5463	5.8321		Hypothetical protein	0.0449	0.0012
PA5484	6.2914	kinB	KinB	0.0385	0.001
PA5498	8.3162		Probable adhesin	0.0234	0.0005
PA5499	6.0944	np20	Transcriptional regulator np20	0.0413	0.0011
PA5500	13.7602	znuC	Zinc transport protein ZnuC	0.013	0.0002
PA5501	9.0416	znuB	Permease of ABC zinc transporter ZnuB	0.022	0.0004
PA5526	19.0528		Hypothetical protein	0.0082	0.0001
PA5535	40.8257		Conserved hypothetical protein	0.0024	0
PA5536	63.9934		Conserved hypothetical protein	0.0007	0
PA5538	35.6708	amiA	N-acetylmuramoyl-L-alanine amidase	0.0028	0
PA5539	42.5273		Hypothetical protein	0.0024	0
PA5540	42.6702		Hypothetical protein	0.0023	0
PA5541	57.5315	pyrQ	Dihydroorotase	0.001	0
